# Supplementary material for: The Influence of Hydrazo and Azo Bonds on the Conformation of New 4-Methyl-3,5-dinitro-2-(2-phenylhydrazinyl)pyridine and Its Azo Derivative—Structural Properties, Vibrational Spectra and Quantum Chemical DFT Calculations
Source: Int J Mol Sci. 2025 Dec 16;26(24):12106. doi: 10.3390/ijms262412106 (PMC12733332; doi:10.3390/ijms262412106)
Supplement: Supplementary file 1 [file ijms-26-12106-s001.zip]

Archive with 1 entries (1 files):
- ijms-4004119-supplementary.pdf
